# Supplementary material for: Bioinformatics Analysis of Key Genes and circRNA-miRNA-mRNA Regulatory Network in Gastric Cancer
Source: Biomed Res Int. 2020 Aug 22;2020:2862701. doi: 10.1155/2020/2862701 (PMC7463386; doi:10.1155/2020/2862701)
Supplement: Supplementary Materials — We provide some supplementary materials to support this research. Supplementary figures include KEGG analysis of three significant modules in PPI (see Supplementary Figure 1) and validation of the expression of 15 hub DEGs in the TCGA database (see Supplementary Figure 2). Supplementary tables include expression profile information (see Supplementary Table 1), DEGs in all three gene expression profiles (see Supplementary Table 2), and information on the circRNA-miRNA-mRNA network (see Supplementary Table 3). [file 2862701.f1.zip]

Archive with 21 entries (21 files):
- Supplementary materials/Supplementary Figure 1.docx
- Supplementary materials/Supplementary Figure 1.eps
- Supplementary materials/Supplementary Figure 2.docx
- Supplementary materials/Supplementary figure 2a sparc_BMRI_3141900.eps
- Supplementary materials/Supplementary figure 2b spp1_BMRI_3141901.eps
- Supplementary materials/Supplementary figure 2c col1a1_BMRI_3141902.eps
- Supplementary materials/Supplementary figure 2d col1a2_BMRI_3141903.eps
- Supplementary materials/Supplementary figure 2e col3a1_BMRI_3141904.eps
- Supplementary materials/Supplementary figure 2f col5a2_BMRI_3141905.eps
- Supplementary materials/Supplementary figure 2g cxcl8_BMRI_3141906.eps
- Supplementary materials/Supplementary figure 2h ube2c_BMRI_3141907.eps
- Supplementary materials/Supplementary figure 2i bgn_BMRI_3141908.eps
- Supplementary materials/Supplementary figure 2j ccnb1_BMRI_3141909.eps
- Supplementary materials/Supplementary figure 2k timp1_BMRI_3141910.eps
- Supplementary materials/Supplementary figure 2l fbn1_BMRI_3141911.eps
- Supplementary materials/Supplementary figure 2m cd44_BMRI_3141912.eps
- Supplementary materials/Supplementary figure 2n fn1_BMRI_3141913.eps
- Supplementary materials/Supplementary figure 2o thbs1_BMRI_3141914.eps
- Supplementary materials/Supplementary Table 1.docx
- Supplementary materials/Supplementary Table 2.docx
- Supplementary materials/Supplementary Table 3.docx
